# Supplementary material for: Cross-cultural adaptation and reliability of the European Portuguese version of the Musculoskeletal Health Questionnaire: A methodological study
Source: PLoS One. 2024 Aug 8;19(8):e0308623. doi: 10.1371/journal.pone.0308623 (PMC11309473; doi:10.1371/journal.pone.0308623)
Supplement: S3 Appendix — (XLSX) [file pone.0308623.s003.xlsx]

## Sheet: Folha1
Age	Gender	Weight	Height	BMI	Absence from work	Duration of symptoms	Back Pain	Neck Pain	Knee Pain	Shouder Pain	Pain relief medication	NPRS (T0)	MSK-HQ-PT (T0)	MSK-HQ-PT (T1)	PGIC (T1)	MSK-HQ_Item 1	MSK-HQ_Item 2	MSK-HQ_Item 3	MSK-HQ_Item 4	MSK-HQ_Item 5	MSK-HQ_Item 6	MSK-HQ_Item 7	MSK-HQ_Item 8	MSK-HQ_Item 9	MSK-HQ_Item 10	MSK-HQ_Item 11	MSK-HQ_Item 12	MSK-HQ_Item 13	MSK-HQ_Item 14
49	Female	87	1.65	31.96	No	0-3 Months	No	No	No	No	No	7	39		4	2	3	2	4	0	3	3	4	4	3	3	3	3	2
44	Female	55	1.57	22.31	No	3-6 Months	No	No	No	Yes	No	8	23	23	5	1	1	4	1	4	0	1	2	1	1	1	3	2	1
66	Female	67	1.57	27.18	No	0-3 Months	No	No	Yes	No	Yes	4	25	39	5	2	1	2	2	1	1	2	2	1	2	2	3	2	2
58	Male	90	1.7	31.14	Yes	6-12 Months	Yes	No	No	Yes	Yes	7	27	41	7	2	1	3	3	2	2	2	2	1	2	3	1	2	1
47	Male	78	1.8	24.07		> 12 Months	No	No	No	Yes	No	8	38	40	3	2	1	4	3	2	3	3	4	1	4	4	3	3	1
59	Female	73	1.65	26.81	No	> 12 Months	No	No	Yes	No	No	10	41	32	3	3	3	3	4	3	3	3	4	2	2	2	4	3	2
62	Male	70	1.58	28.04	No	6-12 Months	No	No	Yes	No	No	7	34	45	5	2	2	2	3	3	2	2	3	2	2	3	3	3	2
40	Male	79	1.66	28.67	Yes	3-6 Months	No	No	No	No	No	5	44	49	6	3	4	4	4	4	2	3	4	4	4	4	1	0	3
46	Male	81	1.77	25.85	Yes	0-3 Months	Yes	No	No	No	No	3	31	43	5	2	1	2	3	2	2	1	2	3	3	2	4	3	1
50	Female	60	1.6	23.44	Yes	6-12 Months	No	No	Yes	No	Yes	6	31	35	3	1	2	3	3	4	1	2	4	3	1	1	3	2	1
46	Female	64	1.65	23.51	Yes	3-6 Months	No	No	No	No	Yes	5	34	42	2	1	1	4	2	3	1	4	4	2	3	3	3	2	1
53	Female	64	1.67	22.95	Yes	> 12 Months	No	No	No	Yes	No	7	33	34	4	2	2	3	2	2	2	1	2	2	3	3	3	3	3
57	Female	72	1.75	23.51	Yes	0-3 Months	No	No	No	No	Yes	5	28	35	6	1	2	4	2	2	1	2	2	1	2	3	4	2	0
42	Male	62	1.52	26.84	No	0-3 Months	No	No	No	No	No	6	35	38	3	2	2	4	1	4	1	3	1	2	4	4	4	2	1
28	Male	107	1.85	31.26	Yes	0-3 Months	No	No	No	No	Yes	9	31	26	2	1	4	1	4	1	1	1	2	4	4	3	2	2	1
47	Female	85	1.7	29.41	No	> 12 Months	No	No	No	Yes	Yes	7	27	27	1	1	2	4	2	2	1	2	2	1	1	2	3	3	1
58	Female	63	1.54	26.56	No	> 12 Months	No	Yes	No	No	Yes	6	27	32	4	1	2	2	2	2	1	2	3	3	1	2	2	2	2
63	Female	65	1.55	27.06	No	6-12 Months	No	No	No	No	No	10	37			2	2	4	2	4	1	3	4	4	3	2	2	2	2
70	Male	85	1.75	27.76	Yes	0-3 Months	Yes	No	Yes	No	Yes	5	34	37	5	3	3	2	2	0	2	2	3	4	3	3	3	2	2
53	Male	90	1.73	30.07	No	0-3 Months	No	No	No	No	No	8	46	47	6	3	3	3	4	4	3	4	4	4	4	4	4	0	2
50	Female	57	1.62	21.72	No	6-12 Months	No	No	No	No	Yes	7	33	45	5	1	1	2	4	4	2	4	3	2	1	1	4	3	1
59	Female	69	1.67	24.74	No	3-6 Months	No	No	No	No	Yes	8	16	23	2	1	2	1	3	0	1	2	2	2	1	0	1	0	0
40	Female	76	1.67	27.25	Yes	6-12 Months	No	No	No	No	No	7	41	40	2	2	2	4	3	4	1	3	3	4	2	4	3	3	3
56	Female	70	1.6	27.34	No	> 12 Months	No	No	No	Yes		10	21	34	5	1	1	2	1	1	1	1	2	1	1	1	4	4	0
45	Female	70	1.5	31.11		0-3 Months	Yes	No	No	No	Yes	10	24	29	5	1	2	1	1	1	2	2	3	2	2	2	2	2	1
38	Male	87	1.71	29.75	No	6-12 Months	No	No	No	No	No	7	48	46	2	2	3	3	4	3	4	4	4	4	3	4	4	3	3
34	Male	90	1.76	29.05	Yes	> 12 Months	Yes	Yes	Yes	Yes	Yes	6	18	33	5	1	2	1	1	0	1	0	2	0	3	2	3	1	1
65	Male	76	1.67	27.25	No	0-3 Months	No	No	No	No	No	4	42	50	6	2	2	4	4	4	3	4	4	2	3	2	3	3	2
50	Female	78	1.71	26.67	No	> 12 Months	No	No	No	No	No	8	25	31	4	0	0	1	3	4	1	1	4	0	1	3	4	2	1
42	Female	69	1.68	24.45	Yes	3-6 Months	No	No	No	No	No	6	31	32	3	1	1	4	2	3	1	3	2	2	2	3	3	3	1
33	Male	90	1.8	27.78	No	> 12 Months	No	No	Yes	No	No	7	28	32	2	1	3	2	2	4	1	3	3	2	1	3	1	1	1
36	Female	62	1.63	23.34	No	6-12 Months	No	No	Yes	No	No	5	35	36	2	2	1	3	3	3	2	3	2	3	3	3	2	3	2
43	Female	80	1.55	33.3	Yes	> 12 Months	Yes	Yes	No	Yes	No	7	22			1	1	2	2	2	1	2	3	2	1	1	1	2	1
55	Female	71	1.7	24.57	Yes	0-3 Months	No	No	No	No	Yes		14	18	6	0	0	1	1	1	1	1	3	1	1	1	3	0	0
64	Female	80	1.68	28.34	Yes	6-12 Months	Yes	Yes	Yes	Yes	Yes	5	26	30	4	2	1	3	3	1	0	2	2	4	2	2	1	0	3
37	Female	98	1.5	43.56	Yes	6-12 Months	No	No	No	Yes	Yes	10	29			1	1	3	2	4	1	4	4	1	1	1	4	1	1
36	Male	70	1.69	24.51	No	0-3 Months	No	No	No	No	No	8	31	32	4	2	2	2	2	0	3	3	4	2	2	2	3	3	1
32	Female	77	1.57	31.24	Yes	0-3 Months	No	No	No	No	No	8	42	47	3	2	2	2	2	3	3	3	4	4	4	4	4	2	3
33	Female	61	1.6	23.83	Yes	6-12 Months	No	No	No	No	Yes	10	34	39	5	2	2	4	3	4	3	4	3	2	3	1	1	1	1
66	Female	70	1.64	26.03	No	> 12 Months	No	Yes	No	No	Yes	6	25	33	5	2	2	1	2	2	2	2	3	2	1	1	2	2	1
42	Female	56	1.58	22.43	No	0-3 Months	No	No	No	No	No	7	33	36	3	2	2	4	2	3	1	3	4	2	3	3	1	2	1
49	Female	72	1.5	32	No	6-12 Months	No	No	No	No	Yes	9	26	28	2	1	2	1	2	1	1	1	3	2	3	3	3	3	0
52	Female	66	1.55	27.47	Yes	> 12 Months	No	No	No	Yes	Yes	9	22	23	3	1	2	3	1	2	1	2	2	1	1	1	2	2	1
70	Female	90	1.63	33.87	No	> 12 Months	Yes	Yes	Yes	Yes	Yes	10	16	21	3	1	1	1	1	1	1	1	2	0	1	1	2	2	1
57	Female	57			No	> 12 Months	No	No	No	Yes	No	5	44	38	2	2	3	4	3	4	2	3	4	4	4	4	3	3	1
56	Female	70	1.56	28.76	No	6-12 Months	No	Yes	No	Yes	No	6	34			2	2	4	4	2	2	2	4	2	2	2	2	2	2
45	Female	81	1.6	31.64	Yes	6-12 Months	No	No	Yes	No	No	5	32	33	2	2	2	2	2	1	2	2	3	3	2	3	3	3	2
53	Female	63	1.68	22.32	No	> 12 Months	No	No	No	No	No	8	31			1	3	3	4	4	1	2	4	2	4	1	0	1	1
34	Male	120	1.68	42.52	Yes	6-12 Months	No	No	No	Yes	Yes	8	39	34	5	2	3	4	3	3	2	3	2	3	3	3	4	3	1
45	Female	89	1.62	33.91	No		Yes	Yes	No	Yes	No	8	32	31	3	1	1	4	2	2	1	2	4	1	2	4	4	3	1
46	Male	85	1.65	31.22	No	0-3 Months	No	No	Yes	No	Yes	8	14	20	5	0	2	1	2	0	0	0	2	2	1	0	3	1	0
63	Male	85	1.75	27.76	No	0-3 Months	No	No	No	Yes	No	6	37	34	3	3	2	4	2	4	1	2	4	2	3	4	2	1	3
46	Female	73	1.55	30.39	No	6-12 Months	No	No	No	No	No	8	46	36	5	2	2	2	4	3	4	4	4	4	4	3	4	3	3
46	Female	54	1.7	18.69	No	3-6 Months	No	No	No	Yes	Yes	6	27	27	5	2	1	3	2	2	1	2	1	2	3	3	2	2	1
49	Female	95	1.57	38.54	Yes	> 12 Months	No	No	No	No	No	6	40	33	3	3	2	3	3	3	2	3	4	3	3	3	4	2	2
69	Male	71	1.6	27.73	No	> 12 Months	No	Yes	No	No	Yes	3	42	18	7	3	3	3	3	3	3	3	3	3	3	3	3	3	3
55	Male	78	1.7	26.99	No	> 12 Months	No	Yes	No	No	No	5	42	35	5	2	3	4	3	3	2	4	4	3	2	3	4	3	2
24	Male	91	1.87	26.02	No	> 12 Months	No	No	Yes	No	No	8	33	34	3	1	2	2	4	1	3	1	4	4	3	3	2	3	0
64	Female	82	1.65	30.12	No	> 12 Months	No	No	Yes	No	Yes	5	35	38	4	2	3	2	3	2	1	3	4	4	1	4	3	1	2
52	Female	70	1.7	24.22	No	> 12 Months	Yes	No	No	Yes	No	8	25	32	5	1	2	1	2	2	1	1	2	2	2	3	3	2	1
42	Female	65	1.6	25.39	No	6-12 Months	No	Yes	No	Yes	Yes	10	20	21	2	0	0	4	1	0	1	1	4	0	0	1	4	4	0
57	Male	85	1.73	28.4	No	> 12 Months	Yes	Yes	No	No	No	7	30	29	4	1	2	2	2	2	1	2	3	2	2	3	3	3	2
36	Female	100	1.77	31.92	No	0-3 Months	No	No	Yes	No	Yes	8		27	2
54	Female	69	1.6	26.95	No	> 12 Months	Yes	No	Yes	Yes	Yes	6	27	30	3	2	2	1	2	1	1	2	4	1	1	2	3	3	2
46	Female	65	1.74	21.47	No	> 12 Months	Yes	No	No	Yes	Yes	7	20	25	5	1	1	1	2	1	1	2	2	1	1	1	4	2	0
63	Female	100	1.6	39.06	No	> 12 Months	No	Yes	Yes	Yes	Yes	10	21	29	4	1	1	3	3	0	2	1	2	2	1	1	2	1	1
39	Male	82	1.8	25.31	No	3-6 Months	No	No	No	No	No	6	53	42	7	3	3	4	4	4	4	4	4	4	4	4	4	4	3
70	Male	89	1.92	24.14	No	> 12 Months	Yes	No	Yes	No	Yes	3	23	12	3	1	1	2	2	0	0	0	4	4	3	2	3	0	1
59	Female	60	1.55	24.97	No	0-3 Months	No	No	No	Yes	Yes	6	24	26	5	0	0	4	0	3	0	3	2	2	1	2	4	2	1
65	Female	70	1.67	25.1	No	> 12 Months	No	No	No	No	Yes	7	44	47	3	3	3	3	4	2	2	3	4	4	4	4	4	2	2
57	Female	89	1.65	32.69	No	3-6 Months	No	No	Yes	No	Yes	10	34	25	7	1	1	1	3	1	3	4	3	2	3	4	4	3	1
62	Female	70	1.5	31.11	No	3-6 Months	No	No	No	Yes	Yes	7	30	31	2	2	1	4	1	4	2	2	2	1	3	3	2	2	1
53	Female	65	1.67	23.31	Yes	3-6 Months	No	No	No	Yes	No	6	27	27	2	1	1	2	2	2	2	2	2	2	2	2	3	2	2
50	Female	68	1.56	27.94	Yes	6-12 Months	No	No	No	Yes	Yes	5	41	48	7	3	3	3	4	4	2	3	4	2	3	3	3	3	1
71	Female	68	1.53	29.05	No	0-3 Months	Yes	No	Yes	No	Yes	6	34	42	6	2	1	2	3	3	2	3	4	3	3	2	4	1	1
75	Female	70	1.58	28.04		> 12 Months	No	No	No	Yes	Yes	10	24	22	5	2	3	3	2	0	2	1	1	1	1	1	3	3	1
47	Female	83	1.58	33.25	No	> 12 Months	No	No	No	Yes	Yes	5	36	42	3	3	3	4	2	3	2	2	2	4	3	3	1	1	3
54	Male	86	1.65	31.59	Yes	> 12 Months	Yes	Yes	No	Yes	Yes	7	26	29	4	1	1	2	2	4	1	2	2	2	1	1	4	2	1
60	Female	62	1.65	22.77	Yes	0-3 Months	No	No	Yes	No	Yes	8	18			1	1	1	1	0	1	1	3	0	1	1	3	3	1
78	Female	73	1.58	29.24	No	> 12 Months	Yes	No	No	No	Yes	10	24		3	2	1	2	3	2	2	3	2	1	1	1	2	1	1
33	Female	60	1.67	21.51	No	3-6 Months	No	Yes	No	No	Yes	2	31	36	3	1	3	4	4	4	1	3	4	2	2	1	1	0	1
30	Female	72	1.63	27.1	No	> 12 Months	Yes	Yes	No	No	Yes	7	29	34	5	1	2	2	2	3	2	2	3	3	2	2	2	1	2
45	Female	78	1.65	28.65	Yes	> 12 Months	No	Yes	No	Yes	Yes	8	23	27	2	1	2	2	1	2	1	2	2	2	2	3	1	1	1
55	Female	60	1.58	24.03	No	> 12 Months	Yes	No	Yes	Yes	No	5	43			2	3	2	4	4	2	2	4	3	3	4	4	3	3
63	Female	73	1.58	29.24		> 12 Months	No	No	No	Yes	No	9	27	28	7	0	0	4	3	4	2	4	4	0	0	2	1	1	2
39	Male	97	1.8	29.94	Yes	3-6 Months	No	No	Yes	No	Yes	8	32	34	5	1	2	2	4	2	2	2	4	2	2	2	4	2	1
63	Male	85	1.87	24.31	No	3-6 Months	No	No	No	Yes	Yes	5	33	35	3	2	3	4	3	2	2	2	3	2	2	3	2	2	1
61	Female	73	1.59	28.88	Yes	> 12 Months	No	No	Yes	No	Yes	6	36	46	2	3	2	2	4	0	3	4	4	2	3	3	1	2	3
57	Female	68	1.62	25.91	No	0-3 Months	No	No	No	No	No	5	46			2	3	3	4	2	3	4	4	4	3	4	4	3	3
44	Female	76	1.62	28.96	No	> 12 Months	Yes	No	No	No	Yes	8	40	43	3	2	4	2	4	3	3	4	4	2	2	2	4	2	2
50	Female	69	1.65	25.34	No	> 12 Months	No	No	No	No	Yes	10	24	19	3	1	2	1	3	1	1	4	3	1	1	1	2	2	1
52	Male	112	1.75	36.57	No	> 12 Months	Yes	Yes	Yes	No	Yes	7	24		2	2	3	1	1	1	1	2	2	4	2	1	1	2	1
58	Female	88	1.63	33.12	No	> 12 Months	No	Yes	No	No	Yes	10	21	19		1	1	1	1	0	4	2	4	0	1	0	3	3	0
29	Female	74	1.56	30.41	No	0-3 Months	No	No	No	No	No	5	50	53	2	3	4	3	4	3	4	4	4	4	2	4	4	4	3
51	Female	68	1.7	23.53	Yes	3-6 Months	No	No	Yes	No	Yes	4	21			2	2	1	2	0	1	1	2	2	2	1	2	2	1
59	Female	63	1.64	23.42	Yes	0-3 Months	No	No	No	No	Yes	10	27	26	5	1	3	1	2	2	1	1	2	2	2	2	3	3	2
53	Female	87	1.62	33.15	Yes	> 12 Months	Yes	Yes	Yes	Yes	Yes		31	31	7	1	2	1	1	3	2	3	4	2	3	2	3	1	3
63	Female	70	1.6	27.34	No	> 12 Months	No	No	No	Yes	Yes	5	46	47	5	3	3	4	3	3	3	3	4	4	4	3	4	3	2
31	Male	130	1.82	39.25	No	0-3 Months	No	No	No	No	No	5	20	22	7	1	1	2	0	0	0	2	2	1	2	2	3	3	1
70	Male	77	1.74	25.43		> 12 Months	No	No	Yes	No	No	3	46	53	2	2	4	4	4	3	3	3	4	4	4	4	3	2	2
54	Female	55	1.73	18.38	Yes	0-3 Months	No	No	No	No	No	5	30	44	6	1	1	2	2	2	2	1	2	3	3	3	4	3	1
53	Female	108	1.65	39.67	Yes	> 12 Months	No	No	Yes	No	No	4	13	21	4	1	1	1	2	0	0	0	1	1	2	0	2	2	0
48	Male	78	1.78	24.62	No	0-3 Months	No	No	No	No	No	7	43	41	3	1	1	4	3	4	3	3	4	4	4	3	4	4	1
75	Female	54	1.54	22.77	No	6-12 Months	No	No	Yes	Yes	Yes	7	25	31	2	2	1	2	3	1	1	2	1	2	2	1	2	3	2
56	Male	98	1.97	25.25	No	0-3 Months	No	No	Yes	No	Yes	10	11	13		0	0	0	1	0	0	0	1	0	1	1	4	3	0
52	Male	74	1.72	25.01	No	0-3 Months	No	No	No	No	Yes	7	26	26	5	2	3	2	1	1	1	1	1	2	2	3	3	3	1
41	Male	72	1.79	22.47	Yes	> 12 Months	No	No	No	No	No	8	28	34	5	1	2	1	4	0	2	1	2	2	4	3	3	2	1
53	Female	59	1.63	22.21	No	0-3 Months	No	No	No	No	Yes	8	29	31	6	1	2	1	3	2	3	2	3	2	2	3	2	2	1
41	Male	82	1.87	23.45	No	0-3 Months	No	No	No	No	No	6	48	47	6	3	2	4	4	4	2	3	4	3	4	4	4	4	3
22	Male	93	1.8	28.7	Yes	0-3 Months	No	No	No	No	Yes	8	26	26	3	1	1	2	4	1	1	2	4	1	1	2	3	2	1
69	Female	65.3	1.5	29.02	No	> 12 Months	Yes	No	No	Yes	Yes	8	25	34	3	1	0	4	3	3	2	1	4	1	0	2	0	3	1
61	Female	60	1.57	24.34	No	0-3 Months	No	No	No	Yes	No	5	28	34	3	1	1	4	1	2	1	2	2	2	3	3	3	2	1
39	Female	79	1.69	27.66	No	0-3 Months	No	Yes	No	No	No	7	32	34	5	2	2	3	3	3	2	3	3	2	2	2	2	1	2
61	Male	98	1.84	28.95	Yes	0-3 Months	No	No	No	Yes	No	5	29	37	5	2	1	2	3	2	2	2	3	2	3	1	4	1	1
57	Male	90	1.84	26.58	No	0-3 Months	No	No	No	Yes	No	4	47	49	5	2	3	4	3	3	3	4	4	3	4	4	4	3	3
55	Female	85	1.65	31.22	No	> 12 Months	Yes	No	Yes	No	No	5	31	24	3	2	3	2	3	1	2	2	3	3	2	2	2	2	2
66	Female	90	1.62	34.29	Yes	0-3 Months	Yes	No	No	No	No	7	32		5	1	1	2	3	1	2	2	3	3	2	4	4	3	1
44	Female	75	1.73	25.06	No	0-3 Months	No	Yes	No	No	No	3	35	35	4	2	1	4	4	3	3	3	4	2	1	2	2	2	2
38	Male	60	1.7	20.76	No	> 12 Months	No	No	No	Yes	No	3	51	35	6	3	4	4	4	3	4	3	4	4	3	4	4	4	3
32	Male	70	1.74	23.12	No	> 12 Months	No	No	No	No	No	3	43	45	7	3	3	3	4	2	4	3	4	4	3	4	2	2	2
43	Male	94	1.73	31.41	No								22		7	1	1	1	2	0	1	2	3	2	2	2	2	2	1
52	Male	59	1.7	20.42	No	0-3 Months	No	No	No	No	Yes	7	33		5	2	2	4	4	3	0	0	3	2	4	4	2	2	1
37	Male	78	1.7	26.99	Yes	6-12 Months	No	No	No	No	No	9	16	13	3	1	0	1	1	0	0	1	2	0	2	3	1	2	2
61	Male	71	1.65	26.08		6-12 Months	No	No	No	No	No	5	46		7	2	3	4	3	3	3	3	4	4	4	4	2	4	3
65	Female	82	1.6	32.03	No	0-3 Months	No	No	No	Yes	No	3	32	38	7	1	2	4	2	4	1	1	3	2	2	3	2	3	2
22	Male	70	1.74	23.12	No	6-12 Months	No	No	Yes	No	Yes	6	37	48	6	2	2	3	4	1	1	3	2	4	4	3	3	3	2
28	Female	63	1.58	25.24	Yes	0-3 Months	No	Yes	No	Yes	Yes	7	21	22	3	1	1	2	2	1	1	2	2	1	1	1	3	2	1
67	Female	65	1.54	27.41		6-12 Months	No	No	Yes	No	No	4	39	40	5	3	4	2	4	2	2	2	3	4	3	3	3	2	2
64	Female	63	1.67	22.59	Yes	6-12 Months	No	No	No	No	No	5	34	44	5	2	3	2	3	4	3	3	2	2	1	1	3	3	2
32	Male	85	1.82	25.66	No	3-6 Months	No	No	Yes	No	No	7	39	31	3	2	3	3	2	3	3	3	4	4	3	3	2	2	2
53	Male	87	1.85	25.42	No	0-3 Months	No	No	No	No	No	6	36	45	5	2	3	4	3	2	2	2	4	2	3	3	4	0	2
54	Female	56	1.63	21.08	No	0-3 Months	No	No	No	No	Yes	7	22	30	6	1	1	1	2	1	2	2	2	1	1	2	3	3	0
45	Male	84	1.8	25.93	No	> 12 Months	No	No	No	No	Yes		42	45	7	3	3	3	4	3	3	4	3	3	3	3	4	0	3
					No	0-3 Months	No	No	No	No	No	4	39	42	5	2	2	4	3	3	3	3	3	2	3	3	3	3	2
38	Female	58	1.68	20.55	Yes		Yes	No	No	No	No	5	39	44	5	1	3	4	3	3	2	2	3	4	1	3	4	3	3
74	Female	69	1.63	25.97	No	> 12 Months	No	Yes	No	Yes	No	8	7	11	3	0	0	1	1	0	0	0	2	0	0	0	3	0	0
30	Female	80	1.65	29.38	Yes	> 12 Months	Yes	No	No	No	Yes	9	11	15	3	0	1	1	1	1	1	1	1	0	0	0	3	1	0
24	Female	55	1.55	22.89	No	0-3 Months	No	Yes	No	No	No	7	39	44	5	1	3	4	4	3	3	2	4	2	3	2	4	2	2
45	Female	62	1.65	22.77	No	0-3 Months	No	No	Yes	No	No	6	37	45	5	2	3	2	4	1	3	3	4	3	3	4	2	1	2
49	Female	56	1.64	20.82	No	> 12 Months	Yes	No	No	No	No	6	32	43	6	2	2	3	3	2	2	2	4	1	2	3	2	2	2
45	Female	56	1.66	20.32	No	> 12 Months	Yes	No	No	No	No	6	37	44	5	2	2	3	3	3	2	3	4	3	3	4	2	1	2
81	Male	77	1.68	27.28	No	> 12 Months	No	No	No	Yes	No	8	25	28	3	0	0	4	1	4	2	2	1	1	3	4	1	1	1
54	Female	50	1.52	21.64	No	3-6 Months	No	No	No	Yes	No	5	33	39	5	2	2	4	3	2	2	3	4	2	2	2	2	1	2
61	Female	59	1.65	21.67	No	0-3 Months	No	No	No	Yes	Yes	7	23	31	5	1	1	4	1	1	2	1	3	2	2	2	2	0	1
23	Male	70	1.74	23.01	No	0-3 Months	No	No	No	Yes	No	6	41	48	6	2	2	4	3	2	3	3	4	3	3	4	4	2	2
21	Male	57	1.63	21.45	Yes	3-6 Months	No	No	Yes	No	No	6	45	46	3	3	3	3	4	2	3	3	4	4	4	4	3	2	3
64	Female	70	1.64	26.03	No	> 12 Months	Yes	No	No	No	Yes	8	17	30	2	1	2	1	1	0	1	1	4	1	0	1	3	1	0
63	Female	90	1.6	35.16	No	> 12 Months	Yes	No	No	No	Yes	7	25	39	3	1	0	3	2	2	1	4	4	1	2	2	2	0	1
70	Female	64	1.6	25	No	0-3 Months	No	Yes	No	No	Yes	9	28	32	2	1	0	4	2	2	1	2	2	0	2	4	4	3	1
75	Female	73	1.55	30.39	No	3-6 Months	No	No	No	Yes	No	7	16	29	5	1	0	3	1	0	1	1	1	1	1	1	3	1	1
67	Female	58	1.58	23.23	No	3-6 Months	No	No	No	No	No	7	41	36	3	2	3	3	4	3	2	4	3	2	3	3	4	2	3
50	Male	82	1.82	24.76	No	> 12 Months	No	No	Yes	No	No	9	31	42	3	2	3	1	2	2	2	2	3	3	2	2	3	2	2
41	Male	87	1.85	25.42	No	3-6 Months	No	No	No	No	No	0	49			4	4	4	4	3	4	2	4	3	3	4	3	3	4
52	Female	78	1.62	29.72	Yes	> 12 Months	No	Yes	No	No	No	9	9	20	3	0	2	1	2	0	0	0	2	0	1	0	1	0	0
79	Female	80	1.52	34.63	No	> 12 Months	Yes	No	Yes	Yes	No	3	44		6	2	4	4	4	3	3	4	4	4	4	4	1	1	2
72	Male	88	1.63	33.12	No	0-3 Months	No	No	No	No	No	4	28			3	3	1	3	0	2	2	2	2	3	1	4	1	1
42	Female	52	1.6	20.31	No	> 12 Months	No	No	Yes	No	Yes	7	23			1	2	2	3	2	1	2	3	2	0	1	4	0	0
63	Female	75	1.59	29.67	Yes	0-3 Months	No	No	No	No	No	5	42			3	3	2	4	2	3	3	4	3	3	4	4	1	3
45	Female	66	1.6	25.78	No	> 12 Months	No	No	Yes	No	Yes	3	27			1	2	3	3	1	2	4	4	0	0	1	1	3	2
46	Female	100	1.66	36.29	Yes	3-6 Months	No	No	No	No	No	5	28			2	2	1	3	1	2	0	2	3	3	3	2	2	2
34	Male	95	1.83	28.37	No	0-3 Months	No	No	No	No	No	3	44			3	4	4	4	2	3	3	3	4	3	4	3	2	2
42	Female	57	1.55	23.73	No	> 12 Months	Yes	Yes	No	No	No	7	31			1	1	2	4	1	2	4	4	0	1	1	4	4	2
39	Female	70	1.62	26.67	Yes	6-12 Months	Yes	Yes	Yes	Yes	No	5	27			1	2	3	4	2	2	2	3	2	0	0	3	2	1
28	Female	52	1.63	19.57	No	6-12 Months	No	No	Yes	No	No	0	48			3	4	4	4	1	4	4	4	4	4	3	2	3	4
40	Female	55	1.54	23.19	No	0-3 Months	No	No	No	No	No	7	32			2	2	1	4	2	1	2	4	2	2	3	3	3	1
43	Male	85	1.89	23.8	No	3-6 Months	No	No	Yes	No	No	6	31			2	3	2	3	1	2	3	3	3	2	2	1	2	2
61	Female	62	1.57	25.15	No	6-12 Months	Yes	No	No	No	Yes	3	41			2	4	3	4	3	2	2	4	4	3	3	4	1	2
66	Male	74	1.72	25.01		> 12 Months	No	No	No	No	Yes	3	33			2	3	2	3	1	2	2	4	3	2	2	3	2	2
45	Male	82	1.87	23.45	No	> 12 Months	No	Yes	No	No	Yes	0	53			3	3	4	4	4	4	4	4	4	4	4	4	4	3
42	Female	78	1.71	26.67	Yes	3-6 Months	No	No	No	Yes	No	6	35			2	2	4	2	2	2	4	4	1	1	2	4	4	1
59	Male	72	1.78	22.72	Yes	> 12 Months	Yes	No	No	No	No	1	49			3	4	4	4	0	3	4	4	4	3	4	4	4	4
66	Male	80				3-6 Months	No	No	No	Yes	No	6	35			2	1	4	2	3	2	2	4	2	2	3	3	3	2
72	Male	66	1.7	22.84		0-3 Months	No	No	Yes	Yes	No	0	45			4	4	3	4	2	4	2	2	4	3	4	4	4	1
26	Female	67	1.62	25.53	Yes	0-3 Months	No	No	No	Yes	Yes	4	23			0	1	4	3	1	1	2	2	2	0	0	4	1	2
47	Female	60	1.6	23.44	No	> 12 Months	Yes	No	No	No	Yes	1	37			2	2	3	2	2	2	2	4	3	3	4	3	3	2
26	Male	74	1.74	24.44		6-12 Months	No	Yes	No	Yes	No	4	36			1	2	4	4	4	4	3	3	2	1	2	2	2	2
43	Female	57	1.62	21.72	No	> 12 Months	No	No	No	No	Yes	4	26			1	1	1	4	1	1	3	4	1	2	2	3	1	1
27	Female	80	1.73	26.73	No	6-12 Months	Yes	Yes	No	No	No	1	51			3	4	3	4	4	3	3	4	4	3	4	4	4	4
59	Female	64	1.6	25	Yes	3-6 Months	No	Yes	No	No	No	3	51			3	3	4	4	4	3	3	4	4	4	4	4	3	4
75	Male	87	1.71	29.75		6-12 Months	No	No	Yes	No	Yes	5	19			1	1	2	2	1	1	1	2	1	1	1	2	2	1
62	Female	70	1.54	29.52	Yes	> 12 Months	No	No	No	Yes	Yes	9	18			1	2	1	2	1	2	2	1	1	1	1	1	1	1
30	Male	74.5	1.72	25.18	Yes	3-6 Months	No	No	Yes	No	No	1	38			1	3	4	3	4	2	3	4	3	1	2	4	3	1
87	Female	55	1.5	24.44		6-12 Months	Yes	No	No	Yes	No	5	30			2	2	2	2	2	2	2	4	2	2	2	2	2	2
50	Male	73	1.83	21.8	Yes	> 12 Months	Yes	No	No	Yes	Yes	7	25			2	2	3	3	2	2	0	4	0	2	2	1	1	1
59	Female	53	1.65	19.47	No	> 12 Months	No	No	No	Yes	Yes	6	22			2	1	2	2	2	2	2	1	1	2	1	1	2	1
61	Female	55	1.54	23.19	Yes	3-6 Months	No	No	No	Yes	Yes	7	26			1	0	4	2	4	1	2	1	1	2	3	2	2	1
47	Female	71	1.62	27.05	No	3-6 Months	No	No	No	No	No	5	38			2	2	4	4	1	3	2	4	2	3	3	3	3	2
60	Female	70	1.67	25.1		> 12 Months	No	No	No	Yes	Yes	8	26			1	2	2	3	2	1	3	2	2	1	1	3	2	1
42	Female	61	1.65	22.41	No	3-6 Months	No	No	No	Yes	No	6	41			2	2	4	4	4	3	4	4	3	0	3	3	3	2
48	Female	79	1.7	27.34	Yes	> 12 Months	Yes	No	No	No	No	5	26			2	2	2	3	1	2	1	3	1	1	2	2	2	2
49	Male	82	1.71	28.04	No	> 12 Months	No	No	No	Yes	No	4	41			2	3	4	3	3	3	3	4	3	3	3	2	2	3
